# Supplementary material for: Antimicrobial Resistance in Papua New Guinea: A Narrative Scoping Review
Source: Antibiotics (Basel). 2023 Nov 29;12(12):1679. doi: 10.3390/antibiotics12121679 (PMC10741211; doi:10.3390/antibiotics12121679)
Supplement: Supplementary file 1 [file antibiotics-12-01679-s001.zip]

Archive with 1 entries (1 files):
- antibiotics-2688619-supplementary.pdf
